# Supplementary material for: Thoracic Inlet in Cervical Spine CT of Blunt Trauma Patients: Prevalence of Pathologies and Importance of CT Interpretation
Source: Tomography. 2022 Nov 19;8(6):2772–83. doi: 10.3390/tomography8060231 (PMC9680416; doi:10.3390/tomography8060231)
Supplement: Supplementary file 1 [file tomography-08-00231-s001.zip]

Archive with 1 entries (1 files):
- tomography-2008139-supplementary.pdf
